# Supplementary material for: Machine Learning Algorithms for the Diagnosis of Class III Malocclusions in Children
Source: Children (Basel). 2024 Jun 24;11(7):762. doi: 10.3390/children11070762 (PMC11274672; doi:10.3390/children11070762)
Supplement: Supplementary file 1 [file children-11-00762-s001.zip]

Archive with 1 entries (1 files):
- children-3001828-supplementary.pdf
